# Supplementary material for: Deep Learning for Delineation of the Spinal Canal in Whole-Body Diffusion-Weighted Imaging: Normalising Inter- and Intra-Patient Intensity Signal in Multi-Centre Datasets
Source: Bioengineering (Basel). 2024 Jan 29;11(2):130. doi: 10.3390/bioengineering11020130 (PMC10885936; doi:10.3390/bioengineering11020130)
Supplement: Supplementary file 1 [file bioengineering-11-00130-s001.zip]

Archive with 1 entries (1 files):
- bioengineering-2723218 Supplementary Table S1.pdf
